# Supplementary material for: Genetic Improvement of Wheat with Pre-Harvest Sprouting Resistance in China
Source: Genes (Basel). 2023 Mar 30;14(4):837. doi: 10.3390/genes14040837 (PMC10137347; doi:10.3390/genes14040837)
Supplement: Supplementary file 1 [file genes-14-00837-s001.zip]

Archive with 1 entries (1 files):
- genes-2270373-supplementary.xlsx
