# Supplementary material for: Genetic Improvement of Wheat with Pre-Harvest Sprouting Resistance in China
Source: Genes (Basel). 2023 Mar 30;14(4):837. doi: 10.3390/genes14040837 (PMC10137347; doi:10.3390/genes14040837)
Supplement: Supplementary file 1 [file genes-14-00837-s001.zip › genes-2270373-supplementary.xlsx]

## Sheet: sheet 1
	Table S1: The information of Chinese wheat varieties in this study
Varieties	GI/%	Grain colour	PHS resistance	Favorable allele/locus	Refference
Wanxianbaimaizi	5.7	white	R	Vp-1Bf	39
Yongchuanbaimaizi	2.3	white	HR	Vp-1Bb	39
Suiningtuotuomai	20	white	R	Vp-1Bc	39
Fulingxuxumai	14.3	white	R	Vp-1Bb	39
Baikezao 2	9	white	R	\	7
Chuanmai 11	2	red	HR	\	7
Mianyang 115	5.6	red	HR	\	7
Chuanyu 2179	3.5	red	HR	\	7
Guimai 2	1	red	HR	\	7
Mian 84-43	3	red	HR	\	7
Dahuangpi	17.5	white	R	\	7
Jiangsubaihuomai	20	red	R	\	7
Ningmai 8	17.5	red	R	\	7
Yangmai 10	24.5	red	MR	\	7
Yangmai 158	26.5	red	MR	Vp-1Af	41
Yangmai 20	13.7	red	R	\	7
E ’en 5	24	red	MR	\	7
Kefeng	8	red	R	\	7
Kehui	4.5	red	HR	\	7
Kejin 1	3	red	HR	\	7
Liaochun 2	1.5	red	HR	\	7
Kehan 6	1.5	red	HR	\	7
Daqingmang	3.5	red	HR	\	7
Jinghong 8	5	red	HR	\	7
Neimong 5	6	red	R	\	7
Longmai 26	6.5	red	R	\	7
Longfumai 5	5	red	HR	\	7
Lanhuamai	10.2	red	R	Vp-1Ab	41
Huixianhong	15	red	R	\	7
Baihuomai	22	red	MR	Vp-1Ad	41
Baiyupi	7.5	white	R	\	7
Neixiang 19	6	white	R	\	7
Neixiangbodijiang	11	red	R	\	7
Xiaoyan 5	4.5	white	HR	\	7
Yumai 18	12.5	white	R	\	7
Bainong 64	37.2	white	MR	Vp-1Ae	41
Bainong 3217	7.5	white	R	\	7
Yonggang 2	6.5	red	R	\	7
Mian 79-2	3.5	red	HR	\	7
Chuanyu 26	≤5	white	HR	\	56
Chuannong16	11	red	R	QSgr.saas-5B	57
Nanmai 991	≤5	red	HR	\	56
Mianmai 43	≤5	red	HR	\	56
Jinda 2905	17.5	red	R	\	7
Ningmai 26	1.9	red	HR	\	58
Yangmai 24	3.4	red	HR	\	58
Zhenmai 10	0.7	red	HR	\	58
Songhuajiang 1	2.5	red	HR	\	7
Liaochun 1	6.5	red	R	\	7
Fengqiang 5	3	red	HR	\	7
Neimai 17	4.5	red	HR	\	7
Longfumai 5	5	red	HR	\	7
Kechun 19	21.3	red	MR	\	59
Longmai 39	4.9	red	HR	\	60
Longmai 72	5	red	HR	\	61
Sanyuehuang	16.5	white	R	\	7
Lanhuamai	8.5	red	R	\	7
Zaoyangmai	1	red	HR	\	7
Bima 1	12.5	white	R	\	7
Hulutou	21.7	white	MR	Vp-1Bb	39
Beijing 15	33.5	white	MR	\	7
Shanxi 229	9	white	R	\	7
Lumai 21	8.5	white	R	\	7
Xiaoyan 6	22.7	white	MR	Vp-1Aa	41
Zhengmai 7698	24.5	white	MR	\	7
Lumai 47	17.5	white	R	\	7
Annong0451	18	white	R	Vp-1Ad	41
Annong0805	25	white	MR	Vp-1Af	41
Note:"\ " means no data.
